# Supplementary material for: The Factors Influencing Feeding Practices of Primary Caregivers of Preschoolers: A Theory-Based Cross-Sectional Study
Source: Children (Basel). 2025 Feb 13;12(2):226. doi: 10.3390/children12020226 (PMC11854846; doi:10.3390/children12020226)
Supplement: Supplementary file 1 [file children-12-00226-s001.zip]

Archive with 1 entries (1 files):
- children-3463599-supplementary.pdf
